# Supplementary material for: Insights into the Genetic Determination of the Autotetraploid Potato Plant Height
Source: Genes (Basel). 2023 Feb 16;14(2):507. doi: 10.3390/genes14020507 (PMC9957462; doi:10.3390/genes14020507)
Supplement: Supplementary file 1 [file genes-14-00507-s001.zip]

Archive with 1 entries (1 files):
- genes-2151685-supplementary.pdf
